# Supplementary material for: Small-scale fisheries catch more threatened elasmobranchs inside partially protected areas than in unprotected areas
Source: Nat Commun. 2022 Aug 9;13:4381. doi: 10.1038/s41467-022-32035-3 (PMC9363485; doi:10.1038/s41467-022-32035-3)
Supplement: Supplementary file 4 — Source Data [file 41467_2022_32035_MOESM4_ESM.xlsx]

## Sheet: Figure 1
Location	Critically Endangered	Endangered	Vulnerable	Near Threatened	Least Concern	Data Deficient
Bonifacio	4.9	0	20.7	14.8	59.6	0
Capo de Palos	0	46.8	27.9	5.3	20	0
Cote Bleue	0	0	0	63.6	36.4	0
Cap Roux	0	0	0	82	18	0
Egadi	0	5.7	88.8	0	5.5	0
Es Freus	0.1	25.8	8.9	30.9	33.9	0.4
Portofino	0	0	0	100	0	0
Strunjan	0	0	96.7	2.3	1	0
Telascica	0	0	96.4	0	2.9	0.7
Torre Guaceto	0	0	80.9	1.2	17.8	0.1
Zakynthos	0	0	43.5	13.6	42.9	0

## Sheet: Figure 2
Species	Inside	Outside
Dasyatis.pastinaca	3.35689	5.01931
Dasyatis.tortonesei	0.706714	0.772201
Dipturus.batis	0	0.19305
Dipturus.oxyrinchus	0.176678	0
Leucoraja.fullonica	0	0.19305
Leucoraja.naevus	0.706714	0.772201
Mustelus.mustelus	6.89046	1.1583
Mustelus.punctulatus	0.706714	0.579151
Myliobatis.aquila	1.59011	1.5444
Pteroplatytrygon.violacea	0.176678	0.19305
Raja.asterias	0.883392	0.965251
Raja.brachyura	0.883392	1.1583
Raja.clavata	1.94346	0.579151
Raja.miraletus	1.23675	2.12355
Raja.montagui	0.530035	0.579151
Raja.polystigma	1.23675	2.3166
Raja.radula	7.59717	3.66795
Raja.undulata	0	0.3861
Rhinobatos.rhinobatos	0	0.19305
Rostroraja.alba	1.59011	0.579151
Scyliorhinus.canicula	3.88693	5.79151
Scyliorhinus.stellaris	1.76678	1.5444
Torpedo.marmorata	4.24028	3.4749
Torpedo.torpedo	1.06007	0.19305

## Sheet: Supplemenatry Fig 1
Location	Partially Protected Areas	Unprotected Areas
Bonifacio	101	24
Capo de Palos	25	64
Cote Bleue	0	93
Cap Roux	0	79
Egadi	89	57
Es Freus	78	84
Portofino	34	45
Strunjan	76	77
Telascica	23	14
Torre Guaceto	62	85
Zakynthos	73	73
